# Supplementary material for: Combinatorial Synthesis of Magnesium Tin Nitride Semiconductors
Source: J Am Chem Soc. 2020 Apr 11;142(18):8421–30. doi: 10.1021/jacs.0c02092 (PMC10905991; doi:10.1021/jacs.0c02092)
Supplement: Supplementary file 2 — ja0c02092_si_002.cif [file ja0c02092_si_002.cif]

# CIF file
# This file was generated by FINDSYM
# Harold T. Stokes, Branton J. Campbell, Dorian M. Hatch
# Brigham Young University, Provo, Utah, USA
 
data_findsym-output
_audit_creation_method FINDSYM
 
_symmetry_space_group_name_H-M "P 63 m c"
_symmetry_Int_Tables_number 186
 
_cell_length_a    3.42646
_cell_length_b    3.42646
_cell_length_c    5.47431
_cell_angle_alpha 90.00000
_cell_angle_beta  90.00000
_cell_angle_gamma 120.00000
 
loop_
_space_group_symop_id
_space_group_symop_operation_xyz
1 x,y,z
2 x-y,x,z+1/2
3 -y,x-y,z
4 -x,-y,z+1/2
5 -x+y,-x,z
6 y,-x+y,z+1/2
7 -x+y,y,z
8 -x,-x+y,z+1/2
9 -y,-x,z
10 x-y,-y,z+1/2
11 x,x-y,z
12 y,x,z+1/2
 
loop_
_atom_site_label
_atom_site_type_symbol
_atom_site_symmetry_multiplicity
_atom_site_Wyckoff_label
_atom_site_fract_x
_atom_site_fract_y
_atom_site_fract_z
_atom_site_occupancy
Mg1 Mg   2 b 0.3333333 0.6666667 0.11843 0.50000
Sn1 Sn   2 b 0.3333333 0.6666667 0.11843 0.50000
N1  N    2 b 0.3333333 0.6666667 0.50000 1.00000
 
