# Supplementary material for: Combinatorial Synthesis of Magnesium Tin Nitride Semiconductors
Source: J Am Chem Soc. 2020 Apr 11;142(18):8421–30. doi: 10.1021/jacs.0c02092 (PMC10905991; doi:10.1021/jacs.0c02092)
Supplement: Supplementary file 3 — ja0c02092_si_003.cif [file ja0c02092_si_003.cif]

# CIF file
# This file was generated by FINDSYM
# Harold T. Stokes, Branton J. Campbell, Dorian M. Hatch
# Brigham Young University, Provo, Utah, USA
 
data_findsym-output
_audit_creation_method FINDSYM
 
_symmetry_space_group_name_H-M "P n a 21"
_symmetry_Int_Tables_number 33
 
_cell_length_a    5.91367
_cell_length_b    6.87739
_cell_length_c    5.47431
_cell_angle_alpha 90.00000
_cell_angle_beta  90.00000
_cell_angle_gamma 90.00000
 
loop_
_space_group_symop_id
_space_group_symop_operation_xyz
1 x,y,z
2 -x,-y,z+1/2
3 -x+1/2,y+1/2,z+1/2
4 x+1/2,-y+1/2,z
 
loop_
_atom_site_label
_atom_site_type_symbol
_atom_site_symmetry_multiplicity
_atom_site_Wyckoff_label
_atom_site_fract_x
_atom_site_fract_y
_atom_site_fract_z
_atom_site_occupancy
Mg1 Mg   4 a 0.08447  0.62479 0.11727  1.00000
Sn1 Sn   4 a 0.58413  0.37427 0.11959  1.00000
N1  N    4 a 0.42172  0.62249 -0.00083 1.00000
N2  N    4 a -0.08424 0.37288 0.00082  1.00000
 
