# Supplementary material for: Combinatorial Synthesis of Magnesium Tin Nitride Semiconductors
Source: J Am Chem Soc. 2020 Apr 11;142(18):8421–30. doi: 10.1021/jacs.0c02092 (PMC10905991; doi:10.1021/jacs.0c02092)
Supplement: Supplementary file 6 — ja0c02092_si_006.cif [file ja0c02092_si_006.cif]

# CIF file
# This file was generated by FINDSYM
# Harold T. Stokes, Branton J. Campbell, Dorian M. Hatch
# Brigham Young University, Provo, Utah, USA
 
data_findsym-output
_audit_creation_method FINDSYM
 
_symmetry_space_group_name_H-M "I 41/a 2/m 2/d (origin choice 2)"
_symmetry_Int_Tables_number 141
 
_cell_length_a    4.45585
_cell_length_b    4.45585
_cell_length_c    8.96700
_cell_angle_alpha 90.00000
_cell_angle_beta  90.00000
_cell_angle_gamma 90.00000
 
loop_
_space_group_symop_id
_space_group_symop_operation_xyz
1 x,y,z
2 x,-y,-z
3 -x,y+1/2,-z
4 -x,-y+1/2,z
5 -y+1/4,-x+1/4,-z+3/4
6 -y+1/4,x+3/4,z+1/4
7 y+3/4,-x+3/4,z+1/4
8 y+3/4,x+1/4,-z+3/4
9 -x,-y,-z
10 -x,y,z
11 x,-y+1/2,z
12 x,y+1/2,-z
13 y+3/4,x+3/4,z+1/4
14 y+3/4,-x+1/4,-z+3/4
15 -y+1/4,x+1/4,-z+3/4
16 -y+1/4,-x+3/4,z+1/4
17 x+1/2,y+1/2,z+1/2
18 x+1/2,-y+1/2,-z+1/2
19 -x+1/2,y,-z+1/2
20 -x+1/2,-y,z+1/2
21 -y+3/4,-x+3/4,-z+1/4
22 -y+3/4,x+1/4,z+3/4
23 y+1/4,-x+1/4,z+3/4
24 y+1/4,x+3/4,-z+1/4
25 -x+1/2,-y+1/2,-z+1/2
26 -x+1/2,y+1/2,z+1/2
27 x+1/2,-y,z+1/2
28 x+1/2,y,-z+1/2
29 y+1/4,x+1/4,z+3/4
30 y+1/4,-x+3/4,-z+1/4
31 -y+3/4,x+3/4,-z+1/4
32 -y+3/4,-x+1/4,z+3/4
 
loop_
_atom_site_label
_atom_site_type_symbol
_atom_site_symmetry_multiplicity
_atom_site_Wyckoff_label
_atom_site_fract_x
_atom_site_fract_y
_atom_site_fract_z
_atom_site_occupancy
Mg1 Mg   4 a 0.00000 0.75000 0.12500 1.00000
Sn1 Sn   4 b 0.00000 0.25000 0.37500 1.00000
N1  N    8 e 0.00000 0.25000 0.13427 1.00000
 
