# Supplementary material for: Combinatorial Synthesis of Magnesium Tin Nitride Semiconductors
Source: J Am Chem Soc. 2020 Apr 11;142(18):8421–30. doi: 10.1021/jacs.0c02092 (PMC10905991; doi:10.1021/jacs.0c02092)
Supplement: Supplementary file 9 — ja0c02092_si_009.cif [file ja0c02092_si_009.cif]

# CIF file
# This file was generated by FINDSYM
# Harold T. Stokes, Branton J. Campbell, Dorian M. Hatch
# Brigham Young University, Provo, Utah, USA
 
data_findsym-output
_audit_creation_method FINDSYM
 
_symmetry_space_group_name_H-M "F -4 3 m"
_symmetry_Int_Tables_number 216
 
_cell_length_a    4.81160
_cell_length_b    4.81160
_cell_length_c    4.81160
_cell_angle_alpha 90.00000
_cell_angle_beta  90.00000
_cell_angle_gamma 90.00000
 
loop_
_space_group_symop_id
_space_group_symop_operation_xyz
1 x,y,z
2 x,-y,-z
3 -x,y,-z
4 -x,-y,z
5 y,z,x
6 y,-z,-x
7 -y,z,-x
8 -y,-z,x
9 z,x,y
10 z,-x,-y
11 -z,x,-y
12 -z,-x,y
13 y,x,z
14 y,-x,-z
15 -y,x,-z
16 -y,-x,z
17 x,z,y
18 x,-z,-y
19 -x,z,-y
20 -x,-z,y
21 z,y,x
22 z,-y,-x
23 -z,y,-x
24 -z,-y,x
25 x,y+1/2,z+1/2
26 x,-y+1/2,-z+1/2
27 -x,y+1/2,-z+1/2
28 -x,-y+1/2,z+1/2
29 y,z+1/2,x+1/2
30 y,-z+1/2,-x+1/2
31 -y,z+1/2,-x+1/2
32 -y,-z+1/2,x+1/2
33 z,x+1/2,y+1/2
34 z,-x+1/2,-y+1/2
35 -z,x+1/2,-y+1/2
36 -z,-x+1/2,y+1/2
37 y,x+1/2,z+1/2
38 y,-x+1/2,-z+1/2
39 -y,x+1/2,-z+1/2
40 -y,-x+1/2,z+1/2
41 x,z+1/2,y+1/2
42 x,-z+1/2,-y+1/2
43 -x,z+1/2,-y+1/2
44 -x,-z+1/2,y+1/2
45 z,y+1/2,x+1/2
46 z,-y+1/2,-x+1/2
47 -z,y+1/2,-x+1/2
48 -z,-y+1/2,x+1/2
49 x+1/2,y,z+1/2
50 x+1/2,-y,-z+1/2
51 -x+1/2,y,-z+1/2
52 -x+1/2,-y,z+1/2
53 y+1/2,z,x+1/2
54 y+1/2,-z,-x+1/2
55 -y+1/2,z,-x+1/2
56 -y+1/2,-z,x+1/2
57 z+1/2,x,y+1/2
58 z+1/2,-x,-y+1/2
59 -z+1/2,x,-y+1/2
60 -z+1/2,-x,y+1/2
61 y+1/2,x,z+1/2
62 y+1/2,-x,-z+1/2
63 -y+1/2,x,-z+1/2
64 -y+1/2,-x,z+1/2
65 x+1/2,z,y+1/2
66 x+1/2,-z,-y+1/2
67 -x+1/2,z,-y+1/2
68 -x+1/2,-z,y+1/2
69 z+1/2,y,x+1/2
70 z+1/2,-y,-x+1/2
71 -z+1/2,y,-x+1/2
72 -z+1/2,-y,x+1/2
73 x+1/2,y+1/2,z
74 x+1/2,-y+1/2,-z
75 -x+1/2,y+1/2,-z
76 -x+1/2,-y+1/2,z
77 y+1/2,z+1/2,x
78 y+1/2,-z+1/2,-x
79 -y+1/2,z+1/2,-x
80 -y+1/2,-z+1/2,x
81 z+1/2,x+1/2,y
82 z+1/2,-x+1/2,-y
83 -z+1/2,x+1/2,-y
84 -z+1/2,-x+1/2,y
85 y+1/2,x+1/2,z
86 y+1/2,-x+1/2,-z
87 -y+1/2,x+1/2,-z
88 -y+1/2,-x+1/2,z
89 x+1/2,z+1/2,y
90 x+1/2,-z+1/2,-y
91 -x+1/2,z+1/2,-y
92 -x+1/2,-z+1/2,y
93 z+1/2,y+1/2,x
94 z+1/2,-y+1/2,-x
95 -z+1/2,y+1/2,-x
96 -z+1/2,-y+1/2,x
 
loop_
_atom_site_label
_atom_site_type_symbol
_atom_site_symmetry_multiplicity
_atom_site_Wyckoff_label
_atom_site_fract_x
_atom_site_fract_y
_atom_site_fract_z
_atom_site_occupancy
Mg1 Mg   4 a 0.00000 0.00000 0.00000 0.50000
Sn1 Sn   4 a 0.00000 0.00000 0.00000 0.50000
N1  N    4 d 0.75000 0.75000 0.75000 1.00000
 
