# Supplementary material for: Combinatorial Synthesis of Magnesium Tin Nitride Semiconductors
Source: J Am Chem Soc. 2020 Apr 11;142(18):8421–30. doi: 10.1021/jacs.0c02092 (PMC10905991; doi:10.1021/jacs.0c02092)
Supplement: Supplementary file 10 — ja0c02092_si_010.cif [file ja0c02092_si_010.cif]

# CIF file
# This file was generated by FINDSYM
# Harold T. Stokes, Branton J. Campbell, Dorian M. Hatch
# Brigham Young University, Provo, Utah, USA
 
data_findsym-output
_audit_creation_method FINDSYM
 
_symmetry_space_group_name_H-M "I -4 2 d"
_symmetry_Int_Tables_number 122
 
_cell_length_a    4.82517
_cell_length_b    4.82517
_cell_length_c    9.56915
_cell_angle_alpha 90.00000
_cell_angle_beta  90.00000
_cell_angle_gamma 90.00000
 
loop_
_space_group_symop_id
_space_group_symop_operation_xyz
1 x,y,z
2 x,-y+1/2,-z+1/4
3 -x,y+1/2,-z+1/4
4 -x,-y,z
5 y,x+1/2,z+1/4
6 y,-x,-z
7 -y,x,-z
8 -y,-x+1/2,z+1/4
9 x+1/2,y+1/2,z+1/2
10 x+1/2,-y,-z+3/4
11 -x+1/2,y,-z+3/4
12 -x+1/2,-y+1/2,z+1/2
13 y+1/2,x,z+3/4
14 y+1/2,-x+1/2,-z+1/2
15 -y+1/2,x+1/2,-z+1/2
16 -y+1/2,-x,z+3/4
 
loop_
_atom_site_label
_atom_site_type_symbol
_atom_site_symmetry_multiplicity
_atom_site_Wyckoff_label
_atom_site_fract_x
_atom_site_fract_y
_atom_site_fract_z
_atom_site_occupancy
Mg1 Mg   4 a 0.00000 0.00000 0.00000 1.00000
Sn1 Sn   4 b 0.00000 0.00000 0.50000 1.00000
N1  N    8 d 0.25330 0.25000 0.12500 1.00000
 
