# Supplementary material for: Combinatorial Synthesis of Magnesium Tin Nitride Semiconductors
Source: J Am Chem Soc. 2020 Apr 11;142(18):8421–30. doi: 10.1021/jacs.0c02092 (PMC10905991; doi:10.1021/jacs.0c02092)
Supplement: Supplementary file 11 — ja0c02092_si_011.cif [file ja0c02092_si_011.cif]

# CIF file
# This file was generated by FINDSYM
# Harold T. Stokes, Branton J. Campbell, Dorian M. Hatch
# Brigham Young University, Provo, Utah, USA
 
data_findsym-output
_audit_creation_method FINDSYM
 
_symmetry_space_group_name_H-M "P -4 m 2"
_symmetry_Int_Tables_number 115
 
_cell_length_a    3.37782
_cell_length_b    3.37782
_cell_length_c    4.86172
_cell_angle_alpha 90.00000
_cell_angle_beta  90.00000
_cell_angle_gamma 90.00000
 
loop_
_space_group_symop_id
_space_group_symop_operation_xyz
1 x,y,z
2 -x,-y,z
3 -y,-x,-z
4 y,x,-z
5 -x,y,z
6 x,-y,z
7 y,-x,-z
8 -y,x,-z
 
loop_
_atom_site_label
_atom_site_type_symbol
_atom_site_symmetry_multiplicity
_atom_site_Wyckoff_label
_atom_site_fract_x
_atom_site_fract_y
_atom_site_fract_z
_atom_site_occupancy
Mg1 Mg   1 c 0.50000 0.50000 0.50000 1.00000
Sn1 Sn   1 a 0.00000 0.00000 0.00000 1.00000
N1  N    2 g 0.00000 0.50000 0.75005 1.00000
 
